# Supplementary material for: Updating the Role of Carboplatin Added to Neoadjuvant Chemotherapy in Early Triple-Negative Breast Cancer: A Meta-Analysis
Source: Cancers (Basel). 2025 Dec 12;17(24):3961. doi: 10.3390/cancers17243961 (PMC12730687; doi:10.3390/cancers17243961)
Supplement: Supplementary file 1 [file cancers-17-03961-s001.zip]

Archive with 1 entries (1 files):
- cancers-4011036-supplementary.pdf
